# Supplementary material for: Sex Differences in the Inflammatory Profile in the Brain of Young and Aged Mice
Source: Cells. 2023 May 12;12(10):1372. doi: 10.3390/cells12101372 (PMC10216304; doi:10.3390/cells12101372)
Supplement: Supplementary file 1 [file cells-12-01372-s001.zip]

Archive with 1 entries (1 files):
- cells-2376665-supplementary.pdf
